# Supplementary material for: Basal Values of Biochemical and Hematological Parameters in Elite Athletes
Source: Int J Environ Res Public Health. 2022 Mar 5;19(5):3059. doi: 10.3390/ijerph19053059 (PMC8910271; doi:10.3390/ijerph19053059)
Supplement: Supplementary file 1 [file ijerph-19-03059-s001.zip]

Archive with 1 entries (1 files):
- ijerph-1587447-supplementary.pdf
